# Supplementary material for: Long-Term Impact of Deep Brain Stimulation in Parkinson’s Disease: Does It Affect Rehabilitation Outcomes?
Source: Medicina (Kaunas). 2024 Jun 1;60(6):927. doi: 10.3390/medicina60060927 (PMC11205741; doi:10.3390/medicina60060927)
Supplement: Supplementary file 1 [file medicina-60-00927-s001.zip]

Archive with 1 entries (1 files):
- medicina-2987898-supplementary.pdf
